# Supplementary material for: LINNAEUS: A species name identification system for biomedical literature
Source: BMC Bioinformatics. 2010 Feb 11;11:85. doi: 10.1186/1471-2105-11-85 (PMC2836304; doi:10.1186/1471-2105-11-85)
Supplement: Additional file 1 — Additional synonyms. A list of the synonyms that were added manually to the species dictionary. [file 1471-2105-11-85-S1.CSV]

#species	synonym regular expression
species:ncbi:9606	[pP]atients?
species:ncbi:9606	[pP]articipants?
species:ncbi:9606	[wW]oman
species:ncbi:9606	[wW]omen
species:ncbi:9606	[mM]en
species:ncbi:9606	[gG]irls?
species:ncbi:9606	[bB]oys?
species:ncbi:9606	[pP]eoples?
species:ncbi:9606	[Cc]hild(ren)?
species:ncbi:9606	[Ii]nfants?
species:ncbi:9606	[Pp]ersons?
species:ncbi:7227	[fF]ruit flies
species:ncbi:1280	MRSA
species:ncbi:10090	[mM]ice
species:ncbi:9913	[Cc]al((f)|(ves))
species:ncbi:10141	[Gg]uinea-pigs?
species:ncbi:10090	[Mm]urine
species:ncbi:9031	[Cc]hick
