# Supplementary material for: LINNAEUS: A species name identification system for biomedical literature
Source: BMC Bioinformatics. 2010 Feb 11;11:85. doi: 10.1186/1471-2105-11-85 (PMC2836304; doi:10.1186/1471-2105-11-85)
Supplement: Additional file 3 — Stopterms. A list of the species/term combinations that are removed during post-processing. [file 1471-2105-11-85-S3.CSV]

#tax id	regular expression
species:ncbi:173331	[Pp]ermits?
species:ncbi:59837	[sS]pots?
species:ncbi:55581	[Nn]ames?
species:ncbi:255564	[Rr]ays?
species:ncbi:215167	3A
species:ncbi:3708	[Rr]apes?
species:ncbi:34205	[Ff]lags?
species:ncbi:10760	T7
species:ncbi:76720	Fishers?
species:ncbi:9685	Cat[^s]
species:ncbi:37334	Yu
species:ncbi:138334	[Rr]amp
species:ncbi:64459	[sS]mall white
species:ncbi:185542	mates?
species:ncbi:9793	Ass
species:ncbi:6239	[Nn]ematodes?
