# Supplementary material for: LINNAEUS: A species name identification system for biomedical literature
Source: BMC Bioinformatics. 2010 Feb 11;11:85. doi: 10.1186/1471-2105-11-85 (PMC2836304; doi:10.1186/1471-2105-11-85)
Supplement: Additional file 4 — Inter-annotator agreement data. Excel spreadsheet showing inter-annotator mentions on a species level, and the calculations used to arrive at the final inter-annotator agreement score. [file 1471-2105-11-85-S4.XLS]

## Sheet: Sheet1
Species	Annotator 1	p1	Annotator 2	p2	Joint prob
10090	18	0.0462725	16	0.0411311	0.00190324
10095	0	0	1	0.00257069	0
10255	2	0.00514139	2	0.00514139	2.64339e-05
10633	1	0.00257069	1	0.00257069	6.60847e-06
10760	0	0	2	0.00514139	0		Complete matches	368
1305	1	0.00257069	1	0.00257069	6.60847e-06		Total mentions	406
2261	0	0	2	0.00514139	0		Po	0.906404
2708	1	0.00257069	1	0.00257069	6.60847e-06		Pe	0.147197
3702	6	0.0154242	8	0.0205656	0.000317206		Kappa	0.890249
3888	1	0.00257069	1	0.00257069	6.60847e-06
4113	75	0.192802	75	0.192802	0.0371726
4558	3	0.00771208	3	0.00771208	5.94762e-05
4565	65	0.167095	66	0.169666	0.0283503
4570	1	0.00257069	1	0.00257069	6.60847e-06
4577	6	0.0154242	6	0.0154242	0.000237905
4896	2	0.00514139	3	0.00771208	3.96508e-05
4922	1	0.00257069	7	0.0179949	4.62593e-05
4932	43	0.11054	40	0.102828	0.0113666
562	4	0.0102828	4	0.0102828	0.000105735
6239	5	0.0128535	6	0.0154242	0.000198254
7227	20	0.0514139	22	0.0565553	0.00290773
7955	2	0.00514139	1	0.00257069	1.32169e-05
8355	1	0.00257069	4	0.0102828	2.64339e-05
9031	2	0.00514139	1	0.00257069	1.32169e-05
9606	101	0.25964	95	0.244216	0.0634083
9913	10	0.0257069	9	0.0231362	0.000594762
9925	5	0.0128535	4	0.0102828	0.000132169
9940	1	0.00257069	1	0.00257069	6.60847e-06
9986	6	0.0154242	6	0.0154242	0.000237905
10870	1	0.00257069	0	0	0
264534	1	0.00257069	0	0	0
3621	1	0.00257069	0	0	0
3704	1	0.00257069	0	0	0
43462	1	0.00257069	0	0	0
4530	1	0.00257069	0	0	0
Sum	389		389		0.147197
