# Supplementary material for: LINNAEUS: A species name identification system for biomedical literature
Source: BMC Bioinformatics. 2010 Feb 11;11:85. doi: 10.1186/1471-2105-11-85 (PMC2836304; doi:10.1186/1471-2105-11-85)
Supplement: Additional file 5 — Top-100 species. Shows the 100 most frequently mentioned species on a document level (across MEDLINE) [file 1471-2105-11-85-S5.CSV]

#species	number of mentions	ratio of all mentions
species:ncbi:9606	4801489	0.483809743183748
species:ncbi:10116	831552	0.08378920779865
species:ncbi:10090	416032	0.041920399083747
species:ncbi:10095	239663	0.0241490284535999
species:ncbi:9913	186091	0.0187509830635469
species:ncbi:9986	162487	0.0163725864498904
species:ncbi:562	144077	0.0145175499451701
species:ncbi:12721	117441	0.0118336416160159
species:ncbi:9615	112366	0.0113222722373383
species:ncbi:4932	112254	0.0113109868441537
species:ncbi:9031	75440	0.00760151840934801
species:ncbi:9823	67452	0.00679662804543137
species:ncbi:10141	64302	0.00647922636211421
species:ncbi:9685	63010	0.0063490412907346
species:ncbi:9940	56136	0.00565640028402916
species:ncbi:1280	45459	0.00458055972124273
species:ncbi:11676	43927	0.00442619166446753
species:ncbi:4097	35629	0.0035900649444149
species:ncbi:9796	33034	0.00332858641482506
species:ncbi:11103	32150	0.00323951241861796
species:ncbi:287	27065	0.00272713541554883
species:ncbi:10407	23911	0.00240933068247508
species:ncbi:381124	23600	0.00237799356389996
species:ncbi:4565	22874	0.00230484003307829
species:ncbi:210	21138	0.00212991643871684
species:ncbi:10029	19536	0.00196849501120126
species:ncbi:7227	18504	0.00186450817400021
species:ncbi:1773	17906	0.00180425223538952
species:ncbi:10376	16977	0.00171064392942075
species:ncbi:5476	16916	0.0017044974206327
species:ncbi:9544	16901	0.00170298598404548
species:ncbi:3704	16452	0.00165774364886789
species:ncbi:1423	16092	0.0016214691707745
species:ncbi:90371	16032	0.0016154234244256
species:ncbi:9925	16000	0.00161219902637286
species:ncbi:3847	15843	0.00159637932342657
species:ncbi:5833	15416	0.00155335376191025
species:ncbi:4530	14760	0.00148725360182896
species:ncbi:12305	14664	0.00147758040767072
species:ncbi:1313	14111	0.00142185877882171
species:ncbi:9103	13869	0.00139747426854782
species:ncbi:10633	13114	0.00132139862699085
species:ncbi:727	11852	0.00119423642878569
species:ncbi:3702	11747	0.00118365637267512
species:ncbi:6239	11688	0.00117771138876537
species:ncbi:8355	11301	0.00113871632481498
species:ncbi:10298	10801	0.00108833510524083
species:ncbi:10566	10729	0.00108108020962215
species:ncbi:545367	9980	0.00100560914270007
species:ncbi:10036	8792	0.000885903364991884
species:ncbi:1639	8505	0.000856984544956321
species:ncbi:573	8363	0.000842676278597262
species:ncbi:3635	8272	0.000833506896634766
species:ncbi:7955	8143	0.000820508541984635
species:ncbi:813	7891	0.000795116407319263
species:ncbi:103820	7836	0.000789574473166106
species:ncbi:4113	7531	0.000758841929225873
species:ncbi:37162	7250	0.0007305276838252
species:ncbi:6183	7029	0.000708259184773425
species:ncbi:5693	7010	0.000706344698429607
species:ncbi:4081	6883	0.000693547868657773
species:ncbi:9557	6786	0.000683773912060387
species:ncbi:83333	6758	0.000680952563764235
species:ncbi:4513	6722	0.000677325115954896
species:ncbi:5811	6671	0.000672186231558332
species:ncbi:4896	6639	0.000668961833505587
species:ncbi:29546	6603	0.000665334385696248
species:ncbi:42554	6502	0.000655157379342269
species:ncbi:1351	6259	0.000630672106629231
species:ncbi:1282	6249	0.000629664482237748
species:ncbi:8022	6225	0.000627246183698189
species:ncbi:41568	6223	0.000627044658819893
species:ncbi:10245	6168	0.000621502724666736
species:ncbi:9541	6133	0.000617976039296545
species:ncbi:485	6004	0.000604977684646414
species:ncbi:12814	5988	0.000603365485620041
species:ncbi:3818	5973	0.000601854049032817
species:ncbi:4754	5596	0.000563866609473906
species:ncbi:7460	5578	0.000562052885569237
species:ncbi:9598	5428	0.000546938519696991
species:ncbi:3888	5375	0.000541598110422131
species:ncbi:10359	5314	0.000535451601634085
species:ncbi:10710	5169	0.000520841047957581
species:ncbi:3483	5036	0.000507439643550856
species:ncbi:13443	4928	0.000496557300122839
species:ncbi:139	4893	0.000493030614752649
species:ncbi:3750	4797	0.000483357420594412
species:ncbi:138953	4776	0.000481241409372297
species:ncbi:8839	4754	0.000479024635711035
species:ncbi:487	4641	0.000467638480087276
species:ncbi:666	4617	0.000465220181547717
species:ncbi:50278	4607	0.000464212557156234
species:ncbi:162683	4358	0.000439122709808306
species:ncbi:1309	4345	0.000437812798099379
species:ncbi:5085	4339	0.000437208223464489
species:ncbi:197	4294	0.000432673913702815
species:ncbi:1314	4272	0.000430457140041552
species:ncbi:11723	4207	0.000423907581496913
species:ncbi:11276	4144	0.00041755954783057
species:ncbi:302767	4129	0.000416048111243345
